# Supplementary material for: In Vivo and In Vitro Antidiabetic and Anti-Inflammatory Properties of Flax (Linum usitatissimum L.) Seed Polyphenols
Source: Nutrients. 2021 Aug 11;13(8):2759. doi: 10.3390/nu13082759 (PMC8398359; doi:10.3390/nu13082759)
Supplement: Supplementary file 1 [file nutrients-13-02759-s001.zip]

Archive with 1 entries (1 files):
- nutrients-1295657-supplementary.pdf
